# Supplementary material for: Physiological Mechanisms and Core Genes in Response to Saline-Alkali Stress in Foxtail Millet (Setaria italica L.)
Source: Biomolecules. 2025 Jun 12;15(6):859. doi: 10.3390/biom15060859 (PMC12190892; doi:10.3390/biom15060859)
Supplement: Supplementary file 1 [file biomolecules-15-00859-s001.zip › Supplementary Table S1.xlsx]

## Sheet: Sheet1
The initial control values of each indicator.
Indicators	J3-0h	B-0h
Relative Height/(cm)	13.3111	13.2556
Relative Fresh weight/(g)	0.289333	0.295
Relative Dry weight/(g)	0.031	0.0286667
Relative SPAD/(mg·g-1)	20.95	18.2583
RelativeLeaf water content/(%)	93.3107	95.3709
REC/(%)	23.9568	13.2702
MDA content/(nmol·g-1)	24.252	27.09
O2-content/((nmol·g-1 )	57.0743	57.5701
H2O2 content/((μmol·mL-1)	8.60869	7.20283
SOD activity/(U·g-1)	777.761	761.057
POD activity/(U·g-1)	53000	57866.7
CAT activity/(μmol·min-1·g-1)	63.592	61.2186
PPO activity/(U·g-1)	75.6	98.4
Pro content/(U·g-1)	65.0432	77.1392
Soluble sugar content/(mg·g-1)	2.5272	2.4609
Soluble protein/(mg·g-1)	0.7679	0.3829
K+/Na+/(mg·g-1)	61.5047	66.754
Ca2+/Na+/(mg·g-1)	14.092	17.421
