# Supplementary material for: Physiological Mechanisms and Core Genes in Response to Saline-Alkali Stress in Foxtail Millet (Setaria italica L.)
Source: Biomolecules. 2025 Jun 12;15(6):859. doi: 10.3390/biom15060859 (PMC12190892; doi:10.3390/biom15060859)
Supplement: Supplementary file 1 [file biomolecules-15-00859-s001.zip › Supplementary Table S2.xlsx]

## Sheet: Sheet1
Supplementary Table S2. Statistical results of comparison between sample sequencing data and reference genome.
Scheme .	Total reads	Total mapped reads	Multiple mapped	Uniquely mapped	Splice reads	Reads mapped in proper pairs
B0-1	47532416	46518159(97.87%)	1376104(2.90%)	45142055(94.97%)	18078402(38.03%)	44652138(93.94%)
B0-2	47716930	46776171(98.03%)	2285307(4.79%)	44490864(93.24%)	17607494(36.90%)	44014602(92.24%)
B0-3	48206756	47248637(98.01%)	1358399(2.82%)	45890238(95.19%)	18202645(37.76%)	45413368(94.21%)
B12-1	47727032	46737943(97.93%)	1619621(3.39%)	45118322(94.53%)	17972768(37.66%)	44625422(93.50%)
B12-2	47455336	45245672(95.34%)	1731144(3.65%)	43514528(91.70%)	16857870(35.52%)	42959858(90.53%)
B12-3	48294194	47282057(97.90%)	1546239(3.20%)	45735818(94.70%)	18002760(37.28%)	45239718(93.68%)
B24-1	48997314	46385520(94.67%)	1274074(2.60%)	45111446(92.07%)	16570221(33.82%)	44642904(91.11%)
B24-2	47586138	44903865(94.36%)	1385076(2.91%)	43518789(91.45%)	17250619(36.25%)	43008632(90.38%)
B24-3	47817290	46892214(98.07%)	1337412(2.80%)	45554802(95.27%)	17961908(37.56%)	45071990(94.26%)
J0-1	48273466	44047155(91.25%)	1167903(2.42%)	42879252(88.83%)	16945988(35.10%)	42250206(87.52%)
J0-2	47774818	46512910(97.36%)	1282187(2.68%)	45230723(94.67%)	17441452(36.51%)	44676724(93.52%)
J0-3	47006088	45887389(97.62%)	1207936(2.57%)	44679453(95.05%)	17602906(37.45%)	44148786(93.92%)
J12-1	47669826	46496550(97.54%)	1428332(3.00%)	45068218(94.54%)	17469049(36.65%)	44528592(93.41%)
J12-2	47963860	46693308(97.35%)	1473660(3.07%)	45219648(94.28%)	17427891(36.34%)	44600250(92.99%)
J12-3	47858698	46738013(97.66%)	1304506(2.73%)	45433507(94.93%)	17535063(36.64%)	44909924(93.84%)
J24-1	48383096	42228895(87.28%)	1028397(2.13%)	41200498(85.15%)	15864132(32.79%)	40501530(83.71%)
J24-2	47706306	46618387(97.72%)	1179766(2.47%)	45438621(95.25%)	17925230(37.57%)	44937912(94.20%)
J24-3	48076580	46938161(97.63%)	1146508(2.38%)	45791653(95.25%)	17666556(36.75%)	45272690(94.17%)
